# Supplementary material for: Changes in Skin and Nasal Microbiome and Staphylococcal Species Following Treatment of Atopic Dermatitis with Dupilumab
Source: Microorganisms. 2021 Jul 13;9(7):1487. doi: 10.3390/microorganisms9071487 (PMC8303790; doi:10.3390/microorganisms9071487)
Supplement: Supplementary file 1 [file microorganisms-09-01487-s001.zip]

Archive with 9 entries (8 files):
- microorganisms-1258497-SI/
- microorganisms-1258497-SI/Supplementary figure S1.png
- microorganisms-1258497-SI/Supplementary figure S2.png
- microorganisms-1258497-SI/Supplementary figure S3.png
- microorganisms-1258497-SI/Supplementary figure S4.png
- microorganisms-1258497-SI/Supplementary figure S5.png
- microorganisms-1258497-SI/Supplementary figure S6.png
- microorganisms-1258497-SI/Supplementary figure S7.png
- microorganisms-1258497-SI/Supplementary figure S8.png
